# Supplementary material for: Melatonin in Glaucoma: Integrative Mechanisms of Intraocular Pressure Control and Neuroprotection
Source: Biomedicines. 2025 May 16;13(5):1213. doi: 10.3390/biomedicines13051213 (PMC12108883; doi:10.3390/biomedicines13051213)
Supplement: Supplementary file 1 [file biomedicines-13-01213-s001.zip]

Archive with 2 entries (2 files):
- Supplementary_Table_S1_Melatonin_IOP_NoYear.pdf
- Supplementary_Table_S2_Neuron_Longtable_Landscape_LeftAligned.pdf
